# Supplementary material for: Profiling of Early Immune Responses to Vaccination Using THP-1-Derived Dendritic Cells
Source: Int J Mol Sci. 2024 May 18;25(10):5509. doi: 10.3390/ijms25105509 (PMC11121899; doi:10.3390/ijms25105509)
Supplement: Supplementary file 1 [file ijms-25-05509-s001.zip]

Archive with 1 entries (1 files):
- ijms-2970443-supplementary.pdf
